# Supplementary material for: Pathway-specific effects of ADSL deficiency on neurodevelopment
Source: eLife. 2022 Feb 8;11:e70518. doi: 10.7554/eLife.70518 (PMC8871376; doi:10.7554/eLife.70518)
Supplement: Figure 4—source data 1. — GraphPad Prism file. [file elife-70518-fig4-data1.zip]

Archive with 2 entries (2 files):
- Fig4-source data 1.pzfx
- __MACOSX/._Fig4-source data 1.pzfx
