# Supplementary material for: Pathway-specific effects of ADSL deficiency on neurodevelopment
Source: eLife. 2022 Feb 8;11:e70518. doi: 10.7554/eLife.70518 (PMC8871376; doi:10.7554/eLife.70518)
Supplement: Figure 8—source data 3. — GraphPad Prism file. [file elife-70518-fig8-data3.zip]

Archive with 2 entries (2 files):
- Fig8-source data 3.pzfx
- __MACOSX/._Fig8-source data 3.pzfx
